# Supplementary material for: Insight into Extracellular Vesicle-Cell Communication: From Cell Recognition to Intracellular Fate
Source: Cells. 2022 Apr 19;11(9):1375. doi: 10.3390/cells11091375 (PMC9101098; doi:10.3390/cells11091375)
Supplement: Supplementary file 1 [file cells-11-01375-s001.zip]

Archive with 1 entries (1 files):
- cells-1646839-supplementary.pdf
